# Supplementary material for: Reduced osteoprotegerin expression by osteocytes may contribute to rebound resorption after denosumab discontinuation
Source: JCI Insight. 2023 Sep 22;8(18):e167790. doi: 10.1172/jci.insight.167790 (PMC10561722; doi:10.1172/jci.insight.167790)
Supplement: Supporting data values [file jciinsight-8-167790-s138.xlsx]

## Sheet: Fig1-B Cortical Th
Figure 1-B Cortical TH
	Wild Type	hRANKL
	0.189	0.198
	0.19	0.186
	0.185	0.175
	0.193	0.198
	0.192	0.188
		0.194
		0.196

## Sheet: Fig1-B BV TV
Figure1-B BV/TV
	Wild Type	hRANKL
	0.0672	0.0797
	0.0574	0.0592
	0.0622	0.0704
	0.0545	0.0757
	0.0678	0.055
		0.0605
		0.0559

## Sheet: Fig1-C TRAP5b
Figure1-C TRAP5b
	Days	Wild Type				hRANKL
	0	1.45755	1.17221	1.49582		1.36926	1.15404	1.32561	1.06987
	21	1.17221	1.0639	1.03409		0.173612	0.333979	0.20555	0.440125

## Sheet: Fig1-C CTX-1
Figure1-C CTX-1
	Days	Wild Type				hRANKL
	0	14.9053	15.6996	13.9577		14.76	18.8212	20.0377	16.0061
	21	14.6159	13.1894	12.8824		8.0363	5.89394	9.79685	6.64536

## Sheet: Fig1-D Acp5
Figure1-D Acp5
	Wild Type	hRANKL
	47.645	3.12293
	43.1064	4.15492
	47.3997	3.8221
		3.57916

## Sheet: Fig1-D Bglap
Figure1-D Bglap
	Wild Type	hRANKL
	360.59	104.94
	335.895	71.9165
	535.276	35.5027
		118.589

## Sheet: Fig2-A Total BMD
Figure 2-A Total BMD
	Week	Vehicle			Denosumab
	0	0	0	0	0	0	0
	4	-5.00864	-4.43686	-4.72028	1.70778	3.96975	2.77264
	6	-7.08117	-4.94881	-5.24476	2.8463	1.89036	1.66359
	8	-1.72712	-3.07167	-4.02098	3.41556	10.2079	5.36044
	13	-5.69948	-5.46075	-4.02098	7.77989	6.04915	9.61183
	16	-1.89983	-4.26621	-4.02098	5.6926	8.31758	2.40296
	19	-6.73575	-3.41297	-2.0979	8.5389	1.89036	7.20887
	21	-7.08117	-6.14334	-2.7972	2.65655	6.23818	4.25139
	23	-4.31779	-8.19113	-4.37063	-0.18975	2.45747	7.7634
	25	-6.39033	-6.99659	-8.04196	-3.98482	1.89036	1.10906
	27	-4.83592	-4.26621	-3.84615	-1.32827	2.45747	-0.18484

## Sheet: Fig2-B serum Trap5b
Figure2-B Serum TRAP5b
	Week	Vehicle			Denosumab
	0	0.680391	0.882351	0.624138	0.858881	0.765995	0.486488
	4	0.438032	0.923661	0.579617	0.166585	0.123462	0.250741
	10	1.64401	1.81758	1.65722	0.132946	0.132946	0.190999
	12	2.15544	1.54567	1.90584	0.281164	0.152087	0.215703
	16	1.43579	1.25849	1.46149	0.607392	0.337802	0.205788
	19	1.83109	2.09931	0.989179	2.66288	1.12852	0.765995
	21	1.63742	1.9332	1.30238	3.58716	1.61766	1.34024
	23	2.17658	1.87178	1.64401	2.7604	2.41272	2.11331
	27	1.7839	1.59796	1.37194	2.34047	2.70026	2.65542

## Sheet: Fig2-C serum CTX-1
Figure2-C Serum CTX-1
	Week	Vehicle			Denosumab
	0	14.4021	12.1501	16.484	14.8712	17.7896	17.1937
	4	13.1075	13.2197	10.2107	5.45863	4.92756	4.08924
	10	10.3137	12.2956	13.0701	6.57739	5.33989	8.02239
	12	12.0776	12.1138	10.6244	8.37735	8.0545	7.73473
	16	11.3609	14.5187	13.3699	9.09873	8.21554	8.31253
	19	14.9106	16.1552	11.1488	9.53241	7.01062	9.59963
	21	13.9012	17.4903	11.7173	19.5077	21.0809	20.1005
	23	15.8701	16.6496	14.9895	20.1005	22.2376	19.1928
	25	16.0735	16.3603	14.2858	18.8364	16.7744	19.1033
	27	14.2085	11.0433	11.0784	12.4418	14.7141	18.8808

## Sheet: Fig2-D total BMD
Fig2-D Total BMD
	Week	Vehicle								Denosumab
	0	0	0	0	0	0	0			0	0	0	0	0	0	0	0
	11	15.0424	6.5126	3.45572	20.6074	14.978	8.04348			25.7322	22.8033	22.9787	18.9362	24.6187	16.8103	19.1579	31.0962
	15	15.678	11.1344	6.91145	11.7137	14.0969	11.087			26.7782	27.8243	26.383	19.7872	25.2723	19.6121	18.3158	30.8725
	25	12.9237	14.4958	10.7991	8.24295	18.7225	11.9565			15.272	17.7824	11.2766	12.766	18.7364	18.319	13.0526	23.2662

[truncated: 33 more sheets: Fig2-E Serum TRAP5b, Fig2-F Serum CTX-1, Fig3-A Oc. S BS, Fig3-C Acp5, Fig3-C Bglap, Fig3-C Tnfsf11, Fig3-C Tnfrsf11b, Fig3-D TRAP5b, Fig3-D Acp5, Fig3-D Bglap, Fig3-D Tnfsf11, Fig3-D Tnfrsf11b, Fig4-H, Fig5-E, Fig6-E Tnfrsf11b signal, Fig6-F Tnfrsf11b osteocytes, Fig7-A Osteoclasts, Fig7-A Acp5, Fig7-B Osteoclasts, Fig7-B Acp5 …]
